# Supplementary material for: Relating Cognitive-Activating Instruction and Metacognitive Self-Regulation to Mathematics Performance and Self-Efficacy: A Process-Modelling Study
Source: Behav Sci (Basel). 2026 Jun 19;16(6):1029. doi: 10.3390/bs16061029 (PMC13295810; doi:10.3390/bs16061029)
Supplement: Supplementary file 1 [file behavsci-16-01029-s001.zip]

Archive with 1 entries (1 files):
- behavsci-4322896-supplementary.pdf
